# Supplementary material for: Edible Alginate–Fungal Chitosan Coatings as Carriers for Lacticaseibacillus casei LC03 and Their Impact on Quality Parameters of Strawberries During Cold Storage
Source: Foods. 2025 Jan 10;14(2):203. doi: 10.3390/foods14020203 (PMC11765008; doi:10.3390/foods14020203)
Supplement: Supplementary file 1 [file foods-14-00203-s001.zip]

Archive with 1 entries (1 files):
- foods-3388294-supplementary.pdf
